# Supplementary material for: RNA methyltransferase NSun2 deficiency promotes neurodegeneration through epitranscriptomic regulation of tau phosphorylation
Source: Acta Neuropathol. 2022 Nov 10;145(1):29–48. doi: 10.1007/s00401-022-02511-7 (PMC9807547; doi:10.1007/s00401-022-02511-7)
Supplement: Supplementary file 1 — Supplementary file1 (XLSX 15 KB) [file 401_2022_2511_MOESM1_ESM.xlsx]

## Sheet: Sheet1
Table S1. Case demographics
Case ID	Gender	Age at autopsy (yr)	Clinical intake diagnosis of dementia (other neurological or psychiatric diagnoses)	Neuropathological diagnosis of ADNC (other)	ADNC category	Braak stage	Thal phase	CERAD plaque score	TDP-43 pathology	LB pathology	IHC	Molecular	PMI (hr)
1	M	83	Yes	Yes	High	VI	4	B	NA	No	Yes	Yes	3.75
2	M	86	Yes	Yes	Intermediate	V	2	C	No	No	Yes	Yes	2.71
3	F	92	Yes	Yes	High	V	4	B	No	No	Yes	No	NA
4	F	92	Yes	Yes	High	V	4	B	NA	No	No	Yes	3.16
5	M	84	Yes	Yes	Intermediate	V	3	B	No	No	Yes	No	4.4
6	M	93	Yes	Yes	Intermediate	IV	2	C	NA	No	No	Yes	NA
7	F	91	Yes	Yes	Intermediate	VI	3	C	NA	No	No	Yes	13.81
8	M	86	Yes	Yes	High	V	4	C	NA	No	No	Yes	2.46
9	F	96	Yes	Yes	High	VI	4	C	NA	No	No	Yes	22.25
10	F	90	Yes	Yes	Intermediate	VI	3	C	LATE stage 2	LB in SN and LC	Yes	No	5.5
11	F	90	Yes	Yes	Intermediate	IV	2	B	NA	No	No	Yes	13.08
12	M	98	Yes	Yes	Intermediate	V	2	B	No	No	Yes	No	2.4
13	F	79	Yes	Yes	Intermediate	V	3	C	No	No	Yes	No	19.83
14	M	86	Yes	Yes	Intermediate	V	3	B	LATE stage 2	No	Yes	No	3
15	F	80	Yes (ET)	Yes	High	VI	3	C	No	No	No	Yes	6
16	M	72	Yes	Yes	Intermediate	V	3	C	No	LB in AM	Yes	No	NA
17	M	71	Yes	Yes	High	VI	5	C	No	No	Yes	Yes	4.41
18	F	102	Yes	Yes	High	VI	5	C	NA	No	No	Yes	NA
19	F	89	Yes (HD)	Yes (HD)	High	V	4	B	NA	No	No	Yes	NA
20	F	89	Yes	Yes	High	VI	4	C	No	LB in SN and LC	No	Yes	2.66
21	M	80	Yes	Yes	High	VI	4	C	No	No	Yes	No	NA
22	M	86	Yes	Yes	High	VI	4	C	No	No	Yes	No	NA
23	F	86	Yes	Yes	Intermediate	VI	3	C	No	No	Yes	No	NA
24	F	94	Yes	Yes	High	V	3	C	NA	LB in AM	No	Yes	5.5
25	F	65	Yes	No (PART)	No	IV	0	0	NA	No	No	Yes	NA
26	F	91	Yes	No (PART)	No	IV	0	0	NA	No	No	Yes	NA
27	F	94	Yes	No (PART)	No	IV	0	0	NA	No	No	Yes	NA
28	F	99	Yes	No (PART)	No	IV	0	0	LATE stage 2	No	Yes	Yes	NA
29	F	93	Yes	No (PART)	No	IV	0	0	No	No	Yes	Yes	NA
30	M	85	Yes	No (PART)	No	IV	0	0	LATE stage 2	No	No	Yes	17.75
31	F	93	Yes	No (PART)	No	IV	0	0	No	No	Yes	Yes	2
32	F	103	Yes	No (PART)	No	IV	0	0	LATE stage 2	No	No	Yes	4.4
33	F	85	Yes	No (PART)	No	III	0	0	No	No	No	Yes	5.53
34	M	86	Yes	No (PART)	No	IV	0	0	NA	No	No	Yes	NA
35	M	81	No	No (PART)	No	III	0	0	NA	No	No	Yes	7.05
36	F	90	No (MCI)	No (PART)	No	IV	0	0	No	LB in SN and DNVN	No	Yes	5.41
37	M	85	No	No (PART)	No	IV	0	0	No	No	No	Yes	21
38	F	89	No (ET)	No (PART)	No	IV	0	0	No	No	No	Yes	3.41
39	M	84	No	No (PART)	No	III	0	0	No	No	No	Yes	NA
40	M	74	No	No (PART)	No	IV	0	0	No	No	Yes	No	NA
41	F	83	No	No (PART)	No	IV	0	0	No	No	Yes	Yes	NA
42	F	82	No	No (PART)	No	II	0	0	No	No	Yes	Yes	3.8
43	M	90	No	No (PART)	No	II	0	0	NA	No	No	Yes	NA
44	M	56	No	No (PART)	No	II	0	0	No	No	Yes	No	NA
45	F	84	No (ET)	No (PART)	No	II	0	0	NA	No	No	Yes	1.41
46	F	68	No	No (PART)	No	II	0	0	No	No	Yes	No	7.25
47	M	92	No	No (PART)	No	II	0	0	NA	No	No	Yes	NA
48	F	80	No	No (PART)	No	II	0	0	NA	No	No	Yes	5.5
49	M	66	No	No (PART)	No	II	0	0	No	No	Yes	Yes	26.92
50	F	97	No	No (PART)	No	II	0	0	NA	No	No	Yes	NA
51	F	92	No	No (PART)	No	II	0	0	No	No	Yes	Yes	2
52	F	93	No	No (PART)	No	II	0	0	No	No	No	Yes	NA
53	M	80	No	No (PART)	No	II	0	0	No	No	No	Yes	1.91
54	F	79	No	No (PART)	No	II	0	0	No	No	No	Yes	3
55	F	89	No (ET)	No (PART)	No	IV	0	0	NA	No	No	Yes	1.1
56	M	75	No (Mov D)	No (PSP)	No	NA	0	0	NA	No	No	Yes	4.16
57	F	68	No (Mov D)	No (PSP)	No	NA	0	0	NA	No	No	Yes	5
58	M	70	No (Mov D)	No (PSP)	No	NA	0	0	NA	No	No	Yes	6.91
59	M	70	No (Mov D)	No (PSP)	No	NA	0	0	NA	No	Yes	Yes	0.66
60	M	55	No (Mov D)	No (PSP)	No	NA	0	0	NA	No	Yes	Yes	1.5
61	M	67	No (Mov D)	No (PSP)	No	NA	0	0	NA	No	Yes	Yes	1
62	M	69	No (Mov D)	No (PSP)	No	NA	0	0	NA	No	Yes	Yes	NA
63	M	71	No (Mov D)	No (PSP)	No	NA	0	0	NA	No	No	Yes	NA
64	M	67	No (Mov D)	No (PSP)	No	NA	0	0	NA	No	Yes	No	NA
65	M	72	No (Mov D)	No (PSP)	No	NA	0	0	No	No	Yes	No	NA
66	M	67	No	No	No	0	0	0	No	No	Yes	Yes	33.66
67	M	72	No	No	No	0	0	0	No	No	Yes	No	NA
68	M	62	No	No	No	0	0	0	No	No	Yes	No	NA
69	M	84	No	No	No	0	0	0	NA	No	No	Yes	NA
70	M	93	No	No	No	0	0	0	NA	No	No	Yes	NA
71	F	84	No	No	No	0	0	0	NA	No	No	Yes	NA
72	F	85	No	No	No	0	0	0	NA	No	No	Yes	NA
F = Female; M = Male; yr = year; ET = Essential tremor; HD = Huntington's disease; MCI = Mild cognitive impairment; Mov D = Movement disorder; AD = Alzheimer's disease; PART = Primary Age-Related Tauopathy;
PSP = Progressive Supranuclear Palsy; ADNC = Alzheimer Disease Neuropathologic Change; LATE = Limbic-predominant age-related TDP-43 encephalopathy; SN = Substantia nigra;
LC = Locus coeruleus; AM = amygdala; DNVN = Dorsal nucleus of vagus nerve; NA = Not available; PMI = Postmortem Interval; hr = hour
